# Supplementary material for: Characterization of PVL-Positive MRSA Isolates in Northern Bavaria, Germany over an Eight-Year Period
Source: Microorganisms. 2022 Dec 24;11(1):54. doi: 10.3390/microorganisms11010054 (PMC9867130; doi:10.3390/microorganisms11010054)
Supplement: Supplementary file 1 [file microorganisms-11-00054-s001.zip]

Archive with 2 entries (1 files):
- microorganisms-2074900-supplementary/
- microorganisms-2074900-supplementary/microorganisms-2074900-supplementary.xlsx
